# Supplementary material for: Development of an In Vitro Blink Model for Ophthalmic Drug Delivery
Source: Pharmaceutics. 2021 Feb 25;13(3):300. doi: 10.3390/pharmaceutics13030300 (PMC7996515; doi:10.3390/pharmaceutics13030300)
Supplement: Supplementary file 1 [file pharmaceutics-13-00300-s001.zip]

Archive with 1 entries (1 files):
- pharmaceutics-1104391-supplementary.mp4
